# Supplementary material for: Decoding health disparities by gender, ethnicity and chronic diseases across three Latin American countries
Source: Nat Commun. 2026 Feb 27;17:3854. doi: 10.1038/s41467-025-67564-0 (PMC13121632; doi:10.1038/s41467-025-67564-0)
Supplement: Supplementary file 4 — Source data [file 41467_2025_67564_MOESM4_ESM.xlsx]

## Sheet: Table 1
Table 1. Descriptive analysis by gender and ethnicity group
	Men				Women
	Mixed	Black	Indigenous	Others	Mixed	Black	Indigenous	Others	p-value
Dependent variable
Dx chronic disease	0.12	0.15	0.09	0.18	0.15	0.21	0.11	0.19	0
Independent variables									0
Piped water	0.88	0.97	0.57	0.98	0.87	0.97	0.53	0.98	0
Water	0.94	0.98	0.77	0.98	0.94	0.98	0.78	0.98	0
Sewage	0.93	0.95	0.76	0.96	0.93	0.96	0.77	0.96	0
Garbage	0.9	0.92	0.66	0.94	0.91	0.95	0.64	0.96	0
Urban location	0.81	0.88	0.51	0.89	0.82	0.9	0.51	0.92	0
Occupation
Informal employment	0.19	0	0.46	0	0.13	0	0.25	0	0
Formal employment	0.49	0.59	0.33	0.53	0.3	0.4	0.18	0.39
Retiree	0.15	0.29	0.03	0.39	0.19	0.44	0.05	0.5
Unemployed	0.14	0.1	0.16	0.06	0.36	0.14	0.5	0.1
Education
No Education	0.31	0.38	0.48	0.29	0.33	0.4	0.52	0.32	0
Education primary	0.24	0.17	0.27	0.13	0.23	0.13	0.29	0.1
Education secondary	0.28	0.36	0.18	0.36	0.26	0.34	0.12	0.32
Education Higher	0.16	0.08	0.06	0.2	0.16	0.11	0.05	0.24
Age	45.31 (17.37)	46.62 (17.6)	45.77 (17.1)	50.42 (18.4)	46.93 (17.7)	50.35 (18.66)	46.19 (17.7)	53.09 (18.8)	0
Note: All variables represent proportion, except for age where the mean and standard deviation are shown.

## Sheet: Figure 1
variable	Ethnicity	Sex	AUC	AUC_loss
Education	Black	Men	0.763409	0.1
Garbage	Black	Men	0.763409	0.1
Occupation	Black	Men	0.763409	7.53
Piped water	Black	Men	0.763409	0.1
Sewage	Black	Men	0.763409	0.08
Urban	Black	Men	0.763409	0.1
Water	Black	Men	0.763409	0.1
Education	Mixed	Men	0.826587	0.95
Garbage	Mixed	Men	0.826587	0.02
Occupation	Mixed	Men	0.826587	3.92
Piped water	Mixed	Men	0.826587	0.3
Sewage	Mixed	Men	0.826587	0.41
Urban	Mixed	Men	0.826587	0.47
Water	Mixed	Men	0.826587	0.33
Education	Indigenous	Men	0.862996	0.1
Garbage	Indigenous	Men	0.862996	1.3
Occupation	Indigenous	Men	0.862996	0.78
Piped water	Indigenous	Men	0.862996	0.56
Sewage	Indigenous	Men	0.862996	2.78
Urban	Indigenous	Men	0.862996	0.1
Water	Indigenous	Men	0.862996	0.1
Education	Others	Men	0.789624	0.1
Garbage	Others	Men	0.789624	0.1
Occupation	Others	Men	0.789624	7.39
Piped water	Others	Men	0.789624	0.13
Sewage	Others	Men	0.789624	0.26
Urban	Others	Men	0.789624	0.07
Water	Others	Men	0.789624	0.25
Education	Mixed	Women	0.819409	2
Garbage	Mixed	Women	0.819409	0.42
Occupation	Mixed	Women	0.819409	1.04
Piped water	Mixed	Women	0.819409	0.03
Sewage	Mixed	Women	0.819409	0.58
Urban	Mixed	Women	0.819409	0.21
Water	Mixed	Women	0.819409	0.23
Education	Black	Women	0.784153	1.17
Garbage	Black	Women	0.784153	0.1
Occupation	Black	Women	0.784153	3.63
Piped water	Black	Women	0.784153	0.1
Sewage	Black	Women	0.784153	0.24
Urban	Black	Women	0.784153	0.1
Water	Black	Women	0.784153	0.14
Education	Indigenous	Women	0.837887	1.15
Garbage	Indigenous	Women	0.837887	1.02
Occupation	Indigenous	Women	0.837887	1.93
Piped water	Indigenous	Women	0.837887	0.55
Sewage	Indigenous	Women	0.837887	0.26
Urban	Indigenous	Women	0.837887	1.73
Water	Indigenous	Women	0.837887	1.54
Education	Others	Women	0.754472	3.04
Garbage	Others	Women	0.754472	0.16
Occupation	Others	Women	0.754472	1.97
Piped water	Others	Women	0.754472	0.1
Sewage	Others	Women	0.754472	0.54
Urban	Others	Women	0.754472	0
Water	Others	Women	0.754472	0.24

## Sheet: Figure 2
variable	Etnicity	Dif_sex
Education	Black	1.07
Education	Indigenous	1.05
Education	Mixed	1.05
Education	Others	2.94
Garbage	Black	0
Garbage	Indigenous	0.28
Garbage	Mixed	0.4
Garbage	Others	0.06
Occupation	Black	3.9
Occupation	Indigenous	1.15
Occupation	Mixed	2.88
Occupation	Others	5.42
Piped water	Black	0
Piped water	Indigenous	0.01
Piped water	Mixed	0.27
Piped water	Others	0.03
Sewage	Black	0.16
Sewage	Indigenous	2.52
Sewage	Mixed	0.17
Sewage	Others	0.28
Urban	Black	0
Urban	Indigenous	1.63
Urban	Mixed	0.26
Urban	Others	0.07
Water	Black	0.04
Water	Indigenous	1.44
Water	Mixed	0.1
Water	Others	0.01

## Sheet: Figure 3
value	Group	U5MR_average	varible
20	Men Mixed	0.0137767	Age
21	Men Mixed	0.0198985	Age
22	Men Mixed	0.0133151	Age
22.53	Men Mixed	0.0122872	Age
23	Men Mixed	0.0122872	Age
24	Men Mixed	0.0119844	Age
25	Men Mixed	0.0120836	Age
26	Men Mixed	0.0103817	Age
27	Men Mixed	0.00991219	Age
28	Men Mixed	0.0126905	Age
29	Men Mixed	0.0102597	Age
30	Men Mixed	0.0126485	Age
31	Men Mixed	0.0161637	Age
31.91	Men Mixed	0.0172235	Age
32	Men Mixed	0.0172235	Age
33	Men Mixed	0.0128929	Age
34	Men Mixed	0.0279521	Age
35	Men Mixed	0.0223447	Age
36	Men Mixed	0.0208461	Age
37	Men Mixed	0.022643	Age
38	Men Mixed	0.0220521	Age
39	Men Mixed	0.0222534	Age
40	Men Mixed	0.0242926	Age
41	Men Mixed	0.0288423	Age
42	Men Mixed	0.0420455	Age
43	Men Mixed	0.0407593	Age
44	Men Mixed	0.0388252	Age
45	Men Mixed	0.0401513	Age
46	Men Mixed	0.0338463	Age
47	Men Mixed	0.0444856	Age
48	Men Mixed	0.0534254	Age
49	Men Mixed	0.0535944	Age
50	Men Mixed	0.0500754	Age
51	Men Mixed	0.0710929	Age
52	Men Mixed	0.061666	Age
53	Men Mixed	0.0766757	Age
54	Men Mixed	0.0788804	Age
55	Men Mixed	0.0798233	Age
56	Men Mixed	0.110497	Age
57	Men Mixed	0.113624	Age
58	Men Mixed	0.114303	Age
59	Men Mixed	0.112717	Age
60	Men Mixed	0.124716	Age
61	Men Mixed	0.107801	Age
62	Men Mixed	0.107126	Age
63	Men Mixed	0.105516	Age
64	Men Mixed	0.116578	Age
65	Men Mixed	0.117848	Age
66	Men Mixed	0.11959	Age
67	Men Mixed	0.123688	Age
68	Men Mixed	0.133663	Age
69	Men Mixed	0.130169	Age
70	Men Mixed	0.13057	Age
72	Men Mixed	0.153408	Age
73	Men Mixed	0.170062	Age
74	Men Mixed	0.162778	Age
76	Men Mixed	0.166672	Age
77	Men Mixed	0.16294	Age
80	Men Mixed	0.165538	Age
82	Men Mixed	0.174808	Age
86	Men Mixed	0.199383	Age
99	Men Mixed	0.228739	Age
20	Men Black	0.0447988	Age
21	Men Black	0.0447988	Age
22	Men Black	0.0468009	Age
23	Men Black	0.0421497	Age
24	Men Black	0.0413362	Age
25	Men Black	0.0412398	Age
26	Men Black	0.0411615	Age
27	Men Black	0.0410785	Age
28	Men Black	0.0409325	Age
29	Men Black	0.0409661	Age
30	Men Black	0.0414575	Age
31	Men Black	0.0490971	Age
32	Men Black	0.0531099	Age
33	Men Black	0.0473609	Age
34	Men Black	0.0580897	Age
35	Men Black	0.0601159	Age
35.8	Men Black	0.0675602	Age
36	Men Black	0.0675602	Age
37	Men Black	0.0587918	Age
38	Men Black	0.0691502	Age
38.68	Men Black	0.0718309	Age
39	Men Black	0.0718309	Age
40	Men Black	0.109697	Age
41	Men Black	0.105446	Age
42	Men Black	0.0867024	Age
43	Men Black	0.0833505	Age
44	Men Black	0.0779374	Age
45	Men Black	0.0699802	Age
46	Men Black	0.11468	Age
47	Men Black	0.0884715	Age
48	Men Black	0.0915785	Age
49	Men Black	0.164849	Age
50	Men Black	0.137049	Age
51	Men Black	0.151253	Age
52	Men Black	0.143817	Age
53	Men Black	0.180594	Age
54	Men Black	0.167532	Age
55	Men Black	0.159131	Age
56	Men Black	0.17192	Age
57	Men Black	0.172106	Age
58	Men Black	0.195044	Age
59	Men Black	0.198993	Age
60	Men Black	0.137815	Age
61	Men Black	0.158133	Age
62	Men Black	0.139617	Age
63	Men Black	0.137746	Age
64	Men Black	0.128087	Age
65	Men Black	0.126576	Age
66	Men Black	0.132488	Age
67	Men Black	0.132698	Age
68	Men Black	0.128944	Age
69	Men Black	0.131693	Age
70	Men Black	0.124503	Age
71	Men Black	0.125107	Age
72	Men Black	0.138346	Age
73.16	Men Black	0.117312	Age
75	Men Black	0.144746	Age
76	Men Black	0.140184	Age
78	Men Black	0.118364	Age
79	Men Black	0.121043	Age
80.56	Men Black	0.12916	Age
82.04	Men Black	0.125993	Age
85.52	Men Black	0.127699	Age
93	Men Black	0.16685	Age
20	Men Indigenous	0.000717722	Age
21	Men Indigenous	0.00135672	Age
22	Men Indigenous	0.0011316	Age
23	Men Indigenous	0.000274475	Age
24	Men Indigenous	0.000710243	Age
25	Men Indigenous	0.00859042	Age
26	Men Indigenous	5.37395e-05	Age
27	Men Indigenous	0.000220282	Age
28	Men Indigenous	0.0026722	Age
29	Men Indigenous	0	Age
29.1	Men Indigenous	0	Age
30	Men Indigenous	0.00148043	Age
31	Men Indigenous	0.000258252	Age
32	Men Indigenous	0.00220843	Age
33	Men Indigenous	0.00673065	Age
34	Men Indigenous	0.00119211	Age
35	Men Indigenous	0.00929604	Age
36	Men Indigenous	0.00476986	Age
37	Men Indigenous	0.00829362	Age
38	Men Indigenous	0.0081692	Age
39	Men Indigenous	0.00943384	Age
40	Men Indigenous	0.00541222	Age
41	Men Indigenous	0.00696601	Age
42	Men Indigenous	0.0255498	Age
43	Men Indigenous	0.0331988	Age
44	Men Indigenous	0.025401	Age
45	Men Indigenous	0.0313613	Age
46	Men Indigenous	0.0211975	Age
47	Men Indigenous	0.032884	Age
48	Men Indigenous	0.0209341	Age
49	Men Indigenous	0.0259914	Age
50	Men Indigenous	0.0838627	Age
51	Men Indigenous	0.0707446	Age
52	Men Indigenous	0.10254	Age
53	Men Indigenous	0.0828842	Age
54	Men Indigenous	0.0768427	Age
55	Men Indigenous	0.0698323	Age
56	Men Indigenous	0.0568354	Age
57	Men Indigenous	0.0634069	Age
58	Men Indigenous	0.0550839	Age
59	Men Indigenous	0.0567738	Age
60	Men Indigenous	0.0547096	Age
61	Men Indigenous	0.0557294	Age
62	Men Indigenous	0.0572695	Age
63	Men Indigenous	0.0655712	Age
64	Men Indigenous	0.068673	Age
65	Men Indigenous	0.0662241	Age
67	Men Indigenous	0.0711903	Age
68	Men Indigenous	0.0845646	Age
69	Men Indigenous	0.0873925	Age
70	Men Indigenous	0.0717462	Age
72	Men Indigenous	0.0710099	Age
73	Men Indigenous	0.0643418	Age
74	Men Indigenous	0.0800233	Age
78	Men Indigenous	0.0751979	Age
80	Men Indigenous	0.0778445	Age
84.7	Men Indigenous	0.0876864	Age
95	Men Indigenous	0.104265	Age
20	Men Others	0.0868339	Age
21	Men Others	0.0746748	Age
22	Men Others	0.0700986	Age
23	Men Others	0.0819163	Age
24	Men Others	0.0800647	Age
25	Men Others	0.0851691	Age
26	Men Others	0.0749208	Age
27	Men Others	0.0859864	Age
28	Men Others	0.0819771	Age
29	Men Others	0.0762184	Age
30	Men Others	0.0781988	Age
31	Men Others	0.0838056	Age
32	Men Others	0.0823023	Age
33	Men Others	0.0983008	Age
34	Men Others	0.0902899	Age
35	Men Others	0.0793715	Age
36	Men Others	0.0812191	Age
37	Men Others	0.0787694	Age
37.77	Men Others	0.0769392	Age
38	Men Others	0.0769392	Age
38.03	Men Others	0.0770713	Age
39	Men Others	0.077542	Age
39.29	Men Others	0.0777273	Age
40	Men Others	0.0839257	Age
41	Men Others	0.0903337	Age
42	Men Others	0.0867985	Age
43	Men Others	0.103997	Age
44	Men Others	0.0879227	Age
45	Men Others	0.098613	Age
46	Men Others	0.146372	Age
47	Men Others	0.152468	Age
48	Men Others	0.112272	Age
49	Men Others	0.120199	Age
50	Men Others	0.123562	Age
51	Men Others	0.168562	Age
52	Men Others	0.14897	Age
53	Men Others	0.107887	Age
54	Men Others	0.11018	Age
55	Men Others	0.117593	Age
56	Men Others	0.109736	Age
57	Men Others	0.101205	Age
58	Men Others	0.227995	Age
59	Men Others	0.192785	Age
60	Men Others	0.199592	Age
61	Men Others	0.184869	Age
62	Men Others	0.221749	Age
63	Men Others	0.206885	Age
64	Men Others	0.232437	Age
65	Men Others	0.234372	Age
66	Men Others	0.283819	Age
67	Men Others	0.282334	Age
68	Men Others	0.284692	Age
69	Men Others	0.26761	Age
70	Men Others	0.272447	Age
71	Men Others	0.282535	Age
72	Men Others	0.293145	Age
73	Men Others	0.281709	Age
74	Men Others	0.269442	Age
75	Men Others	0.2777	Age
76	Men Others	0.265555	Age
77	Men Others	0.265913	Age
78	Men Others	0.270199	Age
79	Men Others	0.30074	Age
80	Men Others	0.28707	Age
81	Men Others	0.280314	Age
82	Men Others	0.283309	Age
84	Men Others	0.284019	Age
85	Men Others	0.279165	Age
88	Men Others	0.309656	Age
104	Men Others	0.280832	Age
No education	Men Mixed	0.086101	Education
Complete primary	Men Mixed	0.0713835	Education
Complete secondary	Men Mixed	0.067448	Education
Higher	Men Mixed	0.0669599	Education
No education	Men Black	0.119621	Education
Complete primary	Men Black	0.101886	Education
Complete secondary	Men Black	0.093733	Education
Higher	Men Black	0.106288	Education
No education	Men Indigenous	0.0374661	Education
Complete primary	Men Indigenous	0.0276389	Education
Complete secondary	Men Indigenous	0.032196	Education
Higher	Men Indigenous	0.0584482	Education
No education	Men Others	0.167492	Education
Complete primary	Men Others	0.154547	Education
Complete secondary	Men Others	0.1562	Education
Higher	Men Others	0.180608	Education
Unemployed	Men Mixed	0.0982633	Ocupation
Retired	Men Mixed	0.143797	Ocupation
Casual employment	Men Mixed	0.0349223	Ocupation
Formal employment	Men Mixed	0.0149101	Ocupation
Unemployed	Men Black	0.0844721	Ocupation
Retired	Men Black	0.154036	Ocupation
Casual employment	Men Black	0.152288	Ocupation
Formal employment	Men Black	0.0307319	Ocupation
Unemployed	Men Indigenous	0.0399708	Ocupation
Retired	Men Indigenous	0.0940718	Ocupation
Casual employment	Men Indigenous	0.0148265	Ocupation
Formal employment	Men Indigenous	0.00688002	Ocupation
Unemployed	Men Others	0.124271	Ocupation
Retired	Men Others	0.235528	Ocupation
Casual employment	Men Others	0.175766	Ocupation
Formal employment	Men Others	0.123281	Ocupation
Without	Men Mixed	0.0737429	Piper water
With	Men Mixed	0.0722033	Piper water
Without	Men Black	0.118922	Piper water
With	Men Black	0.0918425	Piper water
Without	Men Indigenous	0.0484851	Piper water
With	Men Indigenous	0.0293895	Piper water
Without	Men Others	0.165782	Piper water
With	Men Others	0.163641	Piper water
Without	Men Mixed	0.0719333	Garbage
With	Men Mixed	0.074013	Garbage
Without	Men Black	0.0998506	Garbage
With	Men Black	0.110914	Garbage
Without	Men Indigenous	0.0393135	Garbage
With	Men Indigenous	0.038561	Garbage
Without	Men Others	0.1558	Garbage
With	Men Others	0.173624	Garbage
Without	Men Mixed	0.0682538	Urban
With	Men Mixed	0.0776925	Urban
Without	Men Black	0.106365	Urban
With	Men Black	0.104399	Urban
Without	Men Indigenous	0.033377	Urban
With	Men Indigenous	0.0444975	Urban
Without	Men Others	0.149425	Urban
With	Men Others	0.179999	Urban
Without	Men Mixed	0.0757256	Water
With	Men Mixed	0.0702207	Water
Without	Men Black	0.113642	Water
With	Men Black	0.0971224	Water
Without	Men Indigenous	0.0371767	Water
With	Men Indigenous	0.0406979	Water
Without	Men Others	0.145543	Water
With	Men Others	0.183881	Water
Without	Men Mixed	0.0727253	Segawe
With	Men Mixed	0.073221	Segawe
Without	Men Black	0.115923	Segawe
With	Men Black	0.0948408	Segawe
Without	Men Indigenous	0.0298344	Segawe
With	Men Indigenous	0.0480402	Segawe
Without	Men Others	0.169491	Segawe
With	Men Others	0.159932	Segawe

## Sheet: Figure 4
value	Group	U5MR_average	variable
20	Women Mixed	0.0242347	Age
21	Women Mixed	0.0172487	Age
22	Women Mixed	0.0118904	Age
23	Women Mixed	0.0157189	Age
24	Women Mixed	0.0151732	Age
25	Women Mixed	0.0171021	Age
26	Women Mixed	0.0172164	Age
27	Women Mixed	0.0166464	Age
28	Women Mixed	0.0163665	Age
29	Women Mixed	0.0183934	Age
30	Women Mixed	0.0207719	Age
31	Women Mixed	0.0238664	Age
32	Women Mixed	0.0217736	Age
33	Women Mixed	0.0274152	Age
34	Women Mixed	0.0343113	Age
35	Women Mixed	0.0364955	Age
36	Women Mixed	0.0354032	Age
37	Women Mixed	0.0357855	Age
38	Women Mixed	0.0355922	Age
39	Women Mixed	0.0412393	Age
40	Women Mixed	0.055978	Age
41	Women Mixed	0.0559024	Age
42	Women Mixed	0.0496164	Age
43	Women Mixed	0.0642773	Age
44	Women Mixed	0.0611795	Age
45	Women Mixed	0.0711976	Age
46	Women Mixed	0.0656439	Age
47	Women Mixed	0.0960942	Age
48	Women Mixed	0.0861829	Age
49	Women Mixed	0.0907539	Age
50	Women Mixed	0.0995748	Age
51	Women Mixed	0.102822	Age
52	Women Mixed	0.127965	Age
53	Women Mixed	0.113226	Age
54	Women Mixed	0.115865	Age
55	Women Mixed	0.122045	Age
56	Women Mixed	0.118686	Age
57	Women Mixed	0.117112	Age
58	Women Mixed	0.131122	Age
59	Women Mixed	0.127263	Age
60	Women Mixed	0.137243	Age
61	Women Mixed	0.133364	Age
62	Women Mixed	0.141333	Age
63	Women Mixed	0.138273	Age
64	Women Mixed	0.167689	Age
65	Women Mixed	0.179896	Age
66	Women Mixed	0.170734	Age
67	Women Mixed	0.170863	Age
68	Women Mixed	0.167991	Age
69	Women Mixed	0.171665	Age
70.22	Women Mixed	0.165126	Age
72	Women Mixed	0.176658	Age
73	Women Mixed	0.171536	Age
74	Women Mixed	0.16108	Age
76	Women Mixed	0.168713	Age
78	Women Mixed	0.192262	Age
80	Women Mixed	0.190308	Age
83	Women Mixed	0.197677	Age
86	Women Mixed	0.191175	Age
105	Women Mixed	0.214383	Age
20	Women Black	0.0534812	Age
21	Women Black	0.0494716	Age
22	Women Black	0.0449443	Age
23	Women Black	0.0432527	Age
24	Women Black	0.0432527	Age
25	Women Black	0.0435988	Age
26	Women Black	0.0528419	Age
27	Women Black	0.042928	Age
28	Women Black	0.0426897	Age
29	Women Black	0.0429155	Age
30	Women Black	0.0432445	Age
31	Women Black	0.0767099	Age
32	Women Black	0.0930221	Age
33	Women Black	0.0730892	Age
34	Women Black	0.0832379	Age
35	Women Black	0.0764286	Age
36	Women Black	0.09656	Age
37	Women Black	0.100793	Age
38	Women Black	0.104905	Age
39	Women Black	0.0689044	Age
40	Women Black	0.0669646	Age
41	Women Black	0.0813111	Age
42	Women Black	0.0733547	Age
43	Women Black	0.0793729	Age
43.82	Women Black	0.0635758	Age
44	Women Black	0.0635758	Age
45	Women Black	0.0641144	Age
46	Women Black	0.0626411	Age
47	Women Black	0.0682099	Age
48	Women Black	0.0751785	Age
49	Women Black	0.089255	Age
50	Women Black	0.0732335	Age
51	Women Black	0.0718125	Age
52	Women Black	0.167187	Age
53	Women Black	0.18342	Age
54	Women Black	0.17227	Age
55	Women Black	0.174055	Age
56	Women Black	0.152772	Age
57	Women Black	0.168067	Age
58	Women Black	0.193866	Age
59	Women Black	0.170158	Age
60	Women Black	0.1597	Age
61	Women Black	0.167006	Age
61.32	Women Black	0.172398	Age
62	Women Black	0.203065	Age
63	Women Black	0.166215	Age
64	Women Black	0.291164	Age
65	Women Black	0.244869	Age
66	Women Black	0.194691	Age
67	Women Black	0.188582	Age
68	Women Black	0.245128	Age
69	Women Black	0.217332	Age
71	Women Black	0.196824	Age
73	Women Black	0.23544	Age
74	Women Black	0.237606	Age
75	Women Black	0.244346	Age
76	Women Black	0.241453	Age
78	Women Black	0.283494	Age
79	Women Black	0.279737	Age
81	Women Black	0.264046	Age
83	Women Black	0.277048	Age
85	Women Black	0.274073	Age
89	Women Black	0.260402	Age
96	Women Black	0.322768	Age
20	Women Indigenous	0.00237256	Age
21	Women Indigenous	0.00237256	Age
22	Women Indigenous	0.00237256	Age
23	Women Indigenous	0.00237256	Age
24	Women Indigenous	0.0118492	Age
25	Women Indigenous	0.00362753	Age
26	Women Indigenous	0.00462869	Age
27	Women Indigenous	0.00982638	Age
28	Women Indigenous	0.0109806	Age
29	Women Indigenous	0.0104242	Age
30	Women Indigenous	0.0041915	Age
31	Women Indigenous	0.00379446	Age
32	Women Indigenous	0.0101653	Age
33	Women Indigenous	0.0195489	Age
34	Women Indigenous	0.024531	Age
35	Women Indigenous	0.0263855	Age
36	Women Indigenous	0.0170416	Age
37	Women Indigenous	0.0238897	Age
38	Women Indigenous	0.0402122	Age
39	Women Indigenous	0.0426713	Age
40	Women Indigenous	0.0485429	Age
41	Women Indigenous	0.0483995	Age
42	Women Indigenous	0.0407512	Age
43	Women Indigenous	0.037827	Age
44	Women Indigenous	0.0401243	Age
45	Women Indigenous	0.0613621	Age
46	Women Indigenous	0.0647715	Age
47	Women Indigenous	0.0547726	Age
48	Women Indigenous	0.0557624	Age
49	Women Indigenous	0.0527419	Age
50	Women Indigenous	0.056253	Age
51	Women Indigenous	0.0659666	Age
52	Women Indigenous	0.0728765	Age
53	Women Indigenous	0.0638442	Age
54	Women Indigenous	0.06219	Age
55	Women Indigenous	0.0595179	Age
56	Women Indigenous	0.0674789	Age
57	Women Indigenous	0.0702764	Age
58	Women Indigenous	0.088258	Age
59	Women Indigenous	0.0791877	Age
60	Women Indigenous	0.0979911	Age
61	Women Indigenous	0.102616	Age
62	Women Indigenous	0.0980642	Age
63	Women Indigenous	0.104316	Age
64	Women Indigenous	0.072746	Age
66	Women Indigenous	0.0823621	Age
67	Women Indigenous	0.0796567	Age
68	Women Indigenous	0.076821	Age
70	Women Indigenous	0.0721444	Age
71	Women Indigenous	0.0737516	Age
73	Women Indigenous	0.072938	Age
74	Women Indigenous	0.0792974	Age
75	Women Indigenous	0.0833076	Age
78	Women Indigenous	0.0823424	Age
80	Women Indigenous	0.0787569	Age
83	Women Indigenous	0.0939667	Age
85	Women Indigenous	0.0860747	Age
102	Women Indigenous	0.132171	Age
20	Women Others	0.0813282	Age
21	Women Others	0.071374	Age
22	Women Others	0.076586	Age
23	Women Others	0.0885078	Age
24	Women Others	0.0638233	Age
25	Women Others	0.0660424	Age
26	Women Others	0.0635369	Age
27	Women Others	0.0658599	Age
28	Women Others	0.0760633	Age
29	Women Others	0.0739521	Age
30	Women Others	0.0692739	Age
31	Women Others	0.0702708	Age
32	Women Others	0.072445	Age
33	Women Others	0.0731751	Age
34	Women Others	0.0768419	Age
35	Women Others	0.0846437	Age
36	Women Others	0.0752522	Age
37	Women Others	0.112943	Age
38	Women Others	0.0943015	Age
39	Women Others	0.10659	Age
40	Women Others	0.0906009	Age
41	Women Others	0.0902129	Age
42	Women Others	0.104347	Age
43	Women Others	0.099254	Age
44	Women Others	0.121244	Age
45	Women Others	0.129958	Age
46	Women Others	0.157825	Age
47	Women Others	0.146375	Age
48	Women Others	0.146024	Age
49	Women Others	0.163071	Age
50	Women Others	0.179894	Age
51	Women Others	0.174962	Age
52	Women Others	0.192414	Age
53	Women Others	0.191805	Age
54	Women Others	0.165367	Age
55	Women Others	0.160318	Age
56	Women Others	0.211212	Age
57	Women Others	0.196801	Age
58	Women Others	0.192189	Age
59	Women Others	0.200483	Age
60	Women Others	0.221428	Age
60.96	Women Others	0.227361	Age
61	Women Others	0.227361	Age
62	Women Others	0.207329	Age
63	Women Others	0.209426	Age
64	Women Others	0.235029	Age
65	Women Others	0.227831	Age
66	Women Others	0.270304	Age
67	Women Others	0.2266	Age
68	Women Others	0.231519	Age
69	Women Others	0.258668	Age
70	Women Others	0.259933	Age
71	Women Others	0.266808	Age
72	Women Others	0.26733	Age
73	Women Others	0.253043	Age
74	Women Others	0.27375	Age
75	Women Others	0.271961	Age
76	Women Others	0.275975	Age
77	Women Others	0.261916	Age
78	Women Others	0.278233	Age
79	Women Others	0.289652	Age
80	Women Others	0.301821	Age
81	Women Others	0.307585	Age
82	Women Others	0.268254	Age
83	Women Others	0.279822	Age
84	Women Others	0.286346	Age
86	Women Others	0.300731	Age
88	Women Others	0.291727	Age
90	Women Others	0.316693	Age
104	Women Others	0.339196	Age
No education	Women Mixed	0.127214	Education
Complete primary	Women Mixed	0.0934774	Education
Complete secondary	Women Mixed	0.0841736	Education
Higher	Women Mixed	0.0793436	Education
No education	Women Black	0.144488	Education
Complete primary	Women Black	0.170494	Education
Complete secondary	Women Black	0.133943	Education
Higher	Women Black	0.110954	Education
No education	Women Indigenous	0.0581679	Education
Complete primary	Women Indigenous	0.0403517	Education
Complete secondary	Women Indigenous	0.0457829	Education
Higher	Women Indigenous	0.0649035	Education
No education	Women Others	0.234168	Education
Complete primary	Women Others	0.202218	Education
Complete secondary	Women Others	0.158641	Education
Higher	Women Others	0.12559	Education
Unemployed	Women Mixed	0.0882564	Ocupation
Retired	Women Mixed	0.121317	Ocupation
Casual employment	Women Mixed	0.0940533	Ocupation
Formal employment	Women Mixed	0.0805819	Ocupation
Unemployed	Women Black	0.157209	Ocupation
Retired	Women Black	0.183958	Ocupation
Casual employment	Women Black	0.128094	Ocupation
Formal employment	Women Black	0.0906165	Ocupation
Unemployed	Women Indigenous	0.0453045	Ocupation
Retired	Women Indigenous	0.0781456	Ocupation
Casual employment	Women Indigenous	0.0503076	Ocupation
Formal employment	Women Indigenous	0.0354482	Ocupation
Unemployed	Women Others	0.235722	Ocupation
Retired	Women Others	0.188435	Ocupation
Casual employment	Women Others	0.157186	Ocupation
Formal employment	Women Others	0.139273	Ocupation
Without	Women Mixed	0.10448	Piper water
With	Women Mixed	0.0876244	Piper water
Without	Women Black	0.140021	Piper water
With	Women Black	0.139918	Piper water
Without	Women Indigenous	0.0557863	Piper water
With	Women Indigenous	0.0488167	Piper water
Without	Women Others	0.166228	Piper water
With	Women Others	0.19408	Piper water
Without	Women Mixed	0.104862	Garbage
With	Women Mixed	0.0872419	Garbage
Without	Men Black	0.134657	Garbage
With	Men Black	0.145282	Garbage
Without	Women Indigenous	0.0466148	Garbage
With	Women Indigenous	0.0579882	Garbage
Without	Women Others	0.194544	Garbage
With	Women Others	0.165764	Garbage
Without	Women Mixed	0.0924022	Urban
With	Women Mixed	0.0997019	Urban
Without	Women Black	0.121036	Urban
With	Women Black	0.158903	Urban
Without	Women Indigenous	0.0474975	Urban
With	Women Indigenous	0.0571055	Urban
Without	Women Others	0.172713	Urban
With	Women Others	0.187596	Urban
Without	Women Mixed	0.0908049	Water
With	Women Mixed	0.101299	Water
Without	Women Black	0.115186	Water
Without	Women Black	0.152361	Water
With	Women Black	0.152361	Water
Without	Women Indigenous	0.0433363	Water
With	Women Indigenous	0.0612667	Water
Without	Women Others	0.168734	Water
With	Women Others	0.191574	Water
Without	Women Mixed	0.105485	Sewage
With	Women Mixed	0.0866187	Sewage
Without	Women Black	0.121263	Sewage
With	Women Black	0.158676	Sewage
Without	Women Indigenous	0.045943	Sewage
With	Women Indigenous	0.05866	Sewage
Without	Women Others	0.187576	Sewage
With	Women Others	0.172733	Sewage

## Sheet: Table S2
Etnicity	Gender	AUC	Percentage of AUC lost of the country variable
Black	Men	0.763409	0.0147
Mixed	Men	0.826587	0.0659
Indigenous	Men	0.862997	0.0555
Others	Men	0.789624	0.0247
Mixed	Women	0.819409	0.0554
Black	Women	0.784153	0.0475
Indigenous	Women	0.837887	0.0774
Others	Women	0.754472	0.0271

## Sheet: Figure S1
variable	Ethnicity	Sex	AUC	AUC_loss
Education	Mixed	Men	0.732908	2.35
Garbage	Mixed	Men	0.732908	0.07
Occupation	Mixed	Men	0.732908	1.33
Piped water	Mixed	Men	0.732908	1.34
Sewage	Mixed	Men	0.732908	0.59
Urban	Mixed	Men	0.732908	0.86
Water	Mixed	Men	0.732908	0.35
Education	Indigenous	Men	0.706133	0.87
Garbage	Indigenous	Men	0.706133	0.83
Occupation	Indigenous	Men	0.706133	4.83
Piped water	Indigenous	Men	0.706133	0.1
Sewage	Indigenous	Men	0.706133	3.38
Urban	Indigenous	Men	0.706133	0.55
Water	Indigenous	Men	0.706133	0.77
Education	Mixed	Women	0.743453	3.05
Garbage	Mixed	Women	0.743453	0.02
Occupation	Mixed	Women	0.743453	0.53
Piped water	Mixed	Women	0.743453	0.44
Sewage	Mixed	Women	0.743453	0.18
Urban	Mixed	Women	0.743453	0.26
Water	Mixed	Women	0.743453	0.01
Education	Indigenous	Women	0.704553	0.87
Garbage	Indigenous	Women	0.704553	1.95
Occupation	Indigenous	Women	0.704553	3.22
Piped water	Indigenous	Women	0.704553	5.05
Sewage	Indigenous	Women	0.704553	0.1
Urban	Indigenous	Women	0.704553	0.83
Water	Indigenous	Women	0.704553	0.33

## Sheet: Figure S2
variable	Etnicity	Dif_sex
Education	Indigenous	0
Education	Mixed	0.7
Garbage	Indigenous	1.12
Garbage	Mixed	0.05
Occupation	Indigenous	1.61
Occupation	Mixed	0.8
Piped water	Indigenous	4.95
Piped water	Mixed	0.9
Sewage	Indigenous	3.28
Sewage	Mixed	0.41
Urban	Indigenous	0.28
Urban	Mixed	0.6
Water	Indigenous	0.44
Water	Mixed	0.34

## Sheet: Figure S3
variable	Ethnicity	Sex	AUC	AUC_loss
Education	Black	Men	0.755677	1.4
Garbage	Black	Men	0.755677	1.21
Occupation	Black	Men	0.755677	8.65
Piped water	Black	Men	0.755677	0.1
Sewage	Black	Men	0.755677	0.06
Urban	Black	Men	0.755677	0.15
Water	Black	Men	0.755677	0.16
Education	Mixed	Men	0.742568	0.01
Garbage	Mixed	Men	0.742568	1.38
Occupation	Mixed	Men	0.742568	15.69
Piped water	Mixed	Men	0.742568	0.36
Sewage	Mixed	Men	0.742568	0.1
Urban	Mixed	Men	0.742568	1.96
Water	Mixed	Men	0.742568	0.1
Education	Indigenous	Men	0.548387	0.1
Garbage	Indigenous	Men	0.548387	0.1
Occupation	Indigenous	Men	0.548387	0.1
Piped water	Indigenous	Men	0.548387	0.1
Sewage	Indigenous	Men	0.548387	0.1
Urban	Indigenous	Men	0.548387	0.1
Water	Indigenous	Men	0.548387	0.1
Education	Others	Men	0.751781	0.8
Garbage	Others	Men	0.751781	0.24
Occupation	Others	Men	0.751781	7.84
Piped water	Others	Men	0.751781	0.06
Sewage	Others	Men	0.751781	0.23
Urban	Others	Men	0.751781	0.87
Water	Others	Men	0.751781	0.13
Education	Mixed	Women	0.696663	0.56
Garbage	Mixed	Women	0.696663	0.69
Occupation	Mixed	Women	0.696663	3.3
Piped water	Mixed	Women	0.696663	0.1
Sewage	Mixed	Women	0.696663	0.15
Urban	Mixed	Women	0.696663	0.25
Water	Mixed	Women	0.696663	0.16
Education	Black	Women	0.686911	0.04
Garbage	Black	Women	0.686911	0.1
Occupation	Black	Women	0.686911	10.32
Piped water	Black	Women	0.686911	0.1
Sewage	Black	Women	0.686911	0.1
Urban	Black	Women	0.686911	1.38
Water	Black	Women	0.686911	0.1
Education	Indigenous	Women	0.670251	0.1
Garbage	Indigenous	Women	0.670251	2.43
Occupation	Indigenous	Women	0.670251	23.58
Piped water	Indigenous	Women	0.670251	0.1
Sewage	Indigenous	Women	0.670251	0.1
Urban	Indigenous	Women	0.670251	0.1
Water	Indigenous	Women	0.670251	0
Education	Others	Women	0.710874	4.12
Garbage	Others	Women	0.710874	0.1
Occupation	Others	Women	0.710874	2.7
Piped water	Others	Women	0.710874	0.1
Sewage	Others	Women	0.710874	0.04
Urban	Others	Women	0.710874	0.75
Water	Others	Women	0.710874	0.1

## Sheet: Figure S4
variable	Etnicity	Dif_sex
Education	Black	1.36
Education	Indigenous	0
Education	Mixed	0.55
Education	Others	3.32
Garbage	Black	1.11
Garbage	Indigenous	2.33
Garbage	Mixed	0.69
Garbage	Others	0.14
Occupation	Black	1.67
Occupation	Indigenous	23.48
Occupation	Mixed	12.39
Occupation	Others	5.14
Piped water	Black	0
Piped water	Indigenous	0
Piped water	Mixed	0.26
Piped water	Others	0.04
Sewage	Black	0.04
Sewage	Indigenous	0
Sewage	Mixed	0.05
Sewage	Others	0.19
Urban	Black	1.23
Urban	Indigenous	0
Urban	Mixed	1.71
Urban	Others	0.12
Water	Black	0.06
Water	Indigenous	0.1
Water	Mixed	0.06
Water	Others	0.03

[truncated: 5 more sheets: Figure S5, Figure S6, Table S3, Table S4, Table S5]
